# Supplementary material for: Feeding of Hermetia illucens Larvae Meal Attenuates Hepatic Lipid Synthesis and Fatty Liver Development in Obese Zucker Rats
Source: Nutrients. 2023 Jan 6;15(2):287. doi: 10.3390/nu15020287 (PMC9861802; doi:10.3390/nu15020287)
Supplement: Supplementary file 1 [file nutrients-15-00287-s001.zip]

Archive with 1 entries (1 files):
- nutrients-2132018-supplementary.pdf
